# Supplementary material for: The FIGS (Focused Identification of Germplasm Strategy) Approach Identifies Traits Related to Drought Adaptation in Vicia faba Genetic Resources
Source: PLoS One. 2013 May 8;8(5):e63107. doi: 10.1371/journal.pone.0063107 (PMC3648475; doi:10.1371/journal.pone.0063107)
Supplement: Table S1 — List of ICARDA accession number (wet and dry sets) used in this study. (XLSX) [file pone.0063107.s002.xlsx]

## Sheet: Sheet1
Table S1. List of ICARDA accession number (wet and dry sets) used in this study.
More information about accessions can be found at http://www.genesys-pgr.org/
Wet set	Dry set
11309	11197
11313	11202
11324	11207
11327	11208
11328	11209
11344	11210
11688	11211
12315	11227
13030	11233
13031	11236
13038	11278
13039	11279
13105	11281
13106	11283
13107	11286
13108	11294
13185	11299
13248	11302
13270	11317
13282	11318
13284	11320
13326	11329
13839	11394
13971	11398
14205	11399
14210	11437
14211	11450
14212	11451
14317	11463
14319	11480
14322	11561
14327	11563
70584	11591
74574	11592
99379	11594
99411	11601
99419	11683
99460	11687
99462	11689
99465	11698
99487	11699
99497	11701
99501	11726
99507	11788
114476	11909
114482	11953
114576	11954
114579	11989
114581	12137
114583	12138
114846	12139
114850	12256
114858	12257
114861	12258
114865	12259
114870	12260
114872	12261
114877	12295
114887	12751
114890	12922
114910	13005
114963	13041
114975	13042
114985	13075
115002	13079
115005	13080
115008	13116
115013	13119
115016	13185
115030	13186
115037	13240
115046	13461
115058	13463
115081	13465
115122	13467
115134	13468
115136	13473
115141	13479
115144	13481
115150	13483
115155	13484
115167	13487
115177	13488
115182	13489
115186	13492
115187	13497
115204	13500
115212	13505
115240	13506
115326	13508
115342	13510
115352	13512
115353	13515
115360	13519
115366	13522
115375	13523
115387	13524
115400	13553
115416	13554
115430	13555
115433	13556
115438	13557
115442	13559
115444	13918
117826	70622
117830	72263
117831	72269
117833	72271
117835	72273
117836	72274
117837	72278
117838	72286
117840	72307
117841	72309
117842	72310
117843	72313
117844	72314
117845	72318
117846	72320
117847	72327
117849	72328
117850	72329
117851	72330
117852	72331
117853	72332
117854	72333
117855	72334
117856	72336
117857	72337
117858	72338
117859	72344
117860	72357
117861	72359
117862	72364
117863	72366
117864	72371
117865	72372
117866	72373
117867	72375
117868	72382
117869	72384
118586	72386
118587	72387
118588	72390
118589	72395
118590	72396
118591	72404
118595	72420
118596	72423
118599	72429
118602	72431
118603	72436
118605	72446
118607	72451
118608	72454
118609	72455
118612	72461
118613	72492
118614	72493
124148	72498
124241	72500
124242	72501
130598	72502
130600	72506
130619	72516
130731	72519
132234	72520
132235	72523*
132236	74192
132237	74201
132238	74370
132241	74549
132242	74554
132243	74573
132244	99341
132245	99342
132246	99343
132247	99515
132248	99531
132249	99532
132250	107816
132253	112025
132254	112043
132255	112096
132257	124062
132258	124097
132260	124138
132262	124156
132264	124179
132265	124229
132266	124353
132268	130567
132274	130568
132811	130592
132813	131708
132816	131767
132827	137675
135902	137686
135904	137899
135908	137923
Aurora	ILB 938/2
